# Supplementary material for: CIRBP Stabilizes Slc7a11 mRNA to Sustain the SLC7A11/GPX4 Antioxidant Axis and Limit Ferroptosis in Doxorubicin-Induced Cardiotoxicity
Source: Antioxidants (Basel). 2025 Jul 29;14(8):930. doi: 10.3390/antiox14080930 (PMC12383039; doi:10.3390/antiox14080930)
Supplement: Supplementary file 1 [file antioxidants-14-00930-s001.zip]

Archive with 1 entries (1 files):
- antioxidants-3739450-supplementary.pdf
